# Supplementary material for: Salinity Stress Alters Root Morphology and Root Hair Traits in Brassica napus
Source: Plants (Basel). 2019 Jun 27;8(7):192. doi: 10.3390/plants8070192 (PMC6681291; doi:10.3390/plants8070192)
Supplement: Supplementary file 1 [file plants-08-00192-s001.zip]

Archive with 3 entries (2 files):
- plants-517602-supplementary-v2/
- plants-517602-supplementary-v2/Excel Datasheet1-Injury Scoring.xlsx
- plants-517602-supplementary-v2/Supplemental Data.docx
