# Supplementary material for: Salinity Stress Alters Root Morphology and Root Hair Traits in Brassica napus
Source: Plants (Basel). 2019 Jun 27;8(7):192. doi: 10.3390/plants8070192 (PMC6681291; doi:10.3390/plants8070192)
Supplement: Supplementary file 1 [file plants-08-00192-s001.zip › plants-517602-supplementary-v2/Excel Datasheet1-Injury Scoring.xlsx]

## Sheet: Scoring
Genotypes	Plant parts	Plant no	Injury score							Organ	Variety		Control			Treated
			DAT 3		DAT 5		DAT 7					DAT 3	DAT 5	Day 7	Day 3	Day 5	Day 7
			control	treated	control	treated	control	treated		Leaves	BARI Sarisha-8	1	1	3	3	5	7
BARI Sarisha-8	Leaves	1	1	1	1	3	1	5			Binasarisha-5	1	3	3	5	7	7
		2	1	3	1	5	3	7		Flowers	BARI Sarisha-8	1	1	3	3	5	7
		3	1	3	1	5	3	9			Binasarisha-5	1	1	3	3	5	7
		4	1	1	1	5	1	7		Young siliquae	BARI Sarisha-8	1	3	3	3	5	7
		5	1	3	1	5	3	7			Binasarisha-5	1	1	3	5	7	9
	Flowers	1	1	3	1	3	1	5		Adult siliquae	BARI Sarisha-8	1	1	1	1	3	5
		2	1	3	1	5	3	7			Binasarisha-5	1	1	1	1	1	3
		3	1	3	1	5	3	7
		4	1	3	1	5	3	9
		5	1	5	3	5	1	7
	Young siliquae	1	1	3	1	5	3	7
		2	1	3	3	5	3	7
		3	1	3	3	5	3	9
		4	1	3	1	5	3	7
		5	1	5	3	7	3	7
	Adult siliqua	1	1	1	1	3	1	5
		2	1	1	1	3	1	5
		3	1	1	1	3	1	5
		4	1	3	1	5	1	7
		5	1	1	1	3	3	5
Binasarisha-5	Leaves	1	1	5	3	7	3	7
		2	1	3	3	5	5	7
		3	1	5	3	7	3	9
		4	1	5	1	7	3	7
		5	1	3	3	5	3	7
	Flowers	1	1	3	1	5	3	7
		2	1	3	1	5	3	7
		3	1	3	3	5	3	7
		4	1	5	1	7	1	9
		5	1	3	1	5	1	7
	Young siliquae	1	1	5	1	7	3	9
		2	1	3	3	5	3	7
		3	1	5	1	7	1	9
		4	1	5	1	7	3	9
		5	1	5	1	7	3	9
	Adult siliquae	1	1	1	1	1	1	1
		2	1	1	1	1	1	3
		3	1	1	1	1	1	3
		4	1	1	1	3	1	5
		5	1	3	1	3	1	3
